# Supplementary material for: The Crosstalk Analysis between mPSCs and Panc1 Cells Identifies CCN1 as a Positive Regulator of Gemcitabine Sensitivity in Pancreatic Cancer Cells
Source: Int J Mol Sci. 2024 Aug 29;25(17):9369. doi: 10.3390/ijms25179369 (PMC11394772; doi:10.3390/ijms25179369)
Supplement: Supplementary file 1 [file ijms-25-09369-s001.zip]

Archive with 1 entries (1 files):
- ijms-3100724-supplementary.pptx
